# Supplementary material for: Novel Linear B Cell Epitopes of ASFV p54: Screening and Fine-Scale Mapping
Source: Microorganisms. 2026 Jun 25;14(7):1404. doi: 10.3390/microorganisms14071404 (PMC13414447; doi:10.3390/microorganisms14071404)
Supplement: Supplementary file 1 [file microorganisms-14-01404-s001.zip]

Archive with 1 entries (1 files):
- Supplementary Material-Novel Linear B Cell Epitopes of ASFV p54 Screening and Fine-Scale Mapping.pdf
